# Supplementary material for: Phytochemical Investigation and Biological Activities of Desmodium heterocarpon Extract as Anti-Tyrosinase: Isolation of Natural Compounds, In Vitro and In Silico Study
Source: Life (Basel). 2024 Oct 31;14(11):1400. doi: 10.3390/life14111400 (PMC11595612; doi:10.3390/life14111400)
Supplement: Supplementary file 1 [file life-14-01400-s001.zip]

Archive with 1 entries (1 files):
- life-3230933-supplementary.pdf
